# Supplementary material for: Stimulatory Response of Celiac Disease Peripheral Blood Mononuclear Cells Induced by RNAi Wheat Lines Differing in Grain Protein Composition
Source: Nutrients. 2019 Dec 3;11(12):2933. doi: 10.3390/nu11122933 (PMC6950052; doi:10.3390/nu11122933)
Supplement: Supplementary file 1 [file nutrients-11-02933-s001.zip]

Archive with 5 entries (5 files):
- Table S1. Epitope List_refOK.xlsx
- Table S2. Clinical data of patients with celiac disease..xlsx
- Table S3. SI  Multiple Range Tests..xlsx
- Table S4. IFN-gamma Multiple Range Tests..xlsx
- Table S5. Data Summary.xlsx
