# Supplementary material for: Stimulatory Response of Celiac Disease Peripheral Blood Mononuclear Cells Induced by RNAi Wheat Lines Differing in Grain Protein Composition
Source: Nutrients. 2019 Dec 3;11(12):2933. doi: 10.3390/nu11122933 (PMC6950052; doi:10.3390/nu11122933)
Supplement: Supplementary file 1 [file nutrients-11-02933-s001.zip › Table S1. Epitope List_refOK.xlsx]

## Sheet: epitopes
Table S1. List of celiac disease (CD) relevant epitopes
Epitope name	Restricted DQ	Prolamin fraction	Sequence	Reference
DQ2.5_glia_α1a	DQ2.5	alpha	PFPQPQLPY	[51]
DQ2.5_glia_α1b	DQ2.5	alpha	PYPQPQLPY	[16]
DQ2.5_glia_α2	DQ2.5	alpha	PQPQLPYPQ	[51]
DQ2.5_glia_α3	DQ2.5	alpha	FRPQQPYPQ	[52]
DQ2.5_glia_γ1	DQ2.5	gamma	PQQSFPQQQ	[53]
DQ2.5_glia_γ2	DQ2.5	gamma	IQPQQPAQL	[52,54]
DQ2.5_glia_γ2a	DQ2.5	gamma	FPQQPQQPF	[55]
DQ2.5_glia_γ2b	DQ2.5	gamma	YPQQPQQPF	[55]
DQ2.5_glia_γ3	DQ2.5	gamma	QQPQQPYPQ	[16]
DQ2.5_glia_γ4a	DQ2.5	gamma	SQPQQQFPQ	[16]
DQ2.5_glia_γ4b	DQ2.5	gamma	PQPQQQFPQ	[54]
DQ2.5_glia_γ4c	DQ2.5	gamma	QQPQQPFPQ	[16]
DQ2.5_glia_γ4d	DQ2.5	gamma	PQPQQPFCQ	(Qiao, unpublished)
DQ2.5_glia_γ5	DQ2.5	gamma	QQPFPQQPQ	[16]
DQ2.5_glia_ω1	DQ2.5	omega	PFPQPQQPF	[43]
DQ2.5_glia_ω2	DQ2.5	omega	PQPQQPFPW	[43]
DQ2.5_glut_L1	DQ2.5	LMW	PFSQQQQPV	[52]
DQ2.5_glut_L2	DQ2.5	LMW	FSQQQQSPF	[52,55]
DQ2.5_hor_1	DQ2.5	hordeins	PFPQPQQPF	[43,56]
DQ2.5_hor_2	DQ2.5	hordeins	PQPQQPFPQ	[56]
DQ2.5_hor_3	DQ2.5	hordeins	PIPQQPQPY	[43]
DQ2.5_sec_1	DQ2.5	secalins	PFPQPQQPF	[43,56]
DQ2.5_sec_2	DQ2.5	secalins	PQPQQPFPQ	[56]
DQ2.5_ave_1a	DQ2.5	avenins	PYPEQQEPF	[56,57]
DQ2.5_ave_1b	DQ2.5	avenins	PYPEQQQPF	[56,57]
DQ2.2_glut_L1	DQ2.2	LMW	PFSQQQQPV	[58]
DQ2.2_glia_α1	DQ2.2	alpha	QGSVQPQQL	[59]
DQ2.2_glia_α2	DQ2.2	alpha	QYSQPQQPI	[59]
DQ8_glia_α1	DQ8	alpha	QGSFQPSQQ	[60]
DQ8_glia_γ1a	DQ8	gamma	QQPQQPFPQ	[61]
DQ8_glia_γ1b	DQ8	gamma	QQPQQPYPQ	[61]
DQ8_glut_H1	DQ8	HMW	QGYYPTSPQ	[62]
DQ8.5_glia_α1	DQ8	alpha	QGSFQPSQQ	[63]
DQ8.5_glia_γ1	DQ8	gamma	PQQSFPQQQ	[63]
DQ8.5_glut_H1	DQ8	HMW	QGYYPTSPQ	[63]
p31-43L	p31-43	alpha	LGQQQPFPPQQPY	[64]
p31-43P	p31-43	alpha	PGQQQPFPPQQPY	[13]
