# Supplementary material for: Stimulatory Response of Celiac Disease Peripheral Blood Mononuclear Cells Induced by RNAi Wheat Lines Differing in Grain Protein Composition
Source: Nutrients. 2019 Dec 3;11(12):2933. doi: 10.3390/nu11122933 (PMC6950052; doi:10.3390/nu11122933)
Supplement: Supplementary file 1 [file nutrients-11-02933-s001.zip › Table S3. SI Multiple Range Tests..xlsx]

## Sheet: Hoja1
Table S3. Stimulation Index (SI) Mean multiple comparison
Contrast	Sig.	Difference	+/- Limits
Bw208 - D623	*	1.85333	1.4108
Bw208 - D783	*	2.31	1.4108
Bw208 - E82	*	4.12333	1.4108
Bw208 - H754	*	2.60667	1.4108
Bw208 - H811	*	3.11667	1.4108
Bw208 - H320	*	2.97333	1.4108
Bw208 - IL7	*	3.85667	1.4108
Bw208 - 33-mer	*	-5.25333	1.4108
Bw208 - Control	*	4.44	1.4108
D623 - D783		0.456667	1.4108
D623 - E82	*	2.27	1.4108
D623 - H754		0.753333	1.4108
D623 - H811		1.26333	1.4108
D623 - H320		1.12	1.4108
D623 - IL7	*	2.00333	1.4108
D623 - 33-mer	*	-7.10667	1.4108
D623 - Control	*	2.58667	1.4108
D783 - E82	*	1.81333	1.4108
D783 - H754		0.296667	1.4108
D783 - H811		0.806667	1.4108
D783 - H320		0.663333	1.4108
D783 - IL7	*	1.54667	1.4108
D783 - 33-mer	*	-7.56333	1.4108
D783 - Control	*	2.13	1.4108
E82 - H754	*	-1.51667	1.4108
E82 - H811		-1.00667	1.4108
E82 - H320		-1.15	1.4108
E82 - IL7		-0.266667	1.4108
E82 - 33-mer	*	-9.37667	1.4108
E82 - Control		0.316667	1.4108
H754 - H811		0.51	1.4108
H754 - H320		0.366667	1.4108
H754 - IL7		1.25	1.4108
H754 - 33-mer	*	-7.86	1.4108
H754 - Control	*	1.83333	1.4108
H811 - H320		-0.143333	1.4108
H811 - IL7		0.74	1.4108
H811 - 33-mer	*	-8.37	1.4108
H811 - Control		1.32333	1.4108
H320 - IL7		0.883333	1.4108
H320 - 33-mer	*	-8.22667	1.4108
H320 - Control	*	1.46667	1.4108
IL7 - 33-mer	*	-9.11	1.4108
IL7 - Control		0.583333	1.4108
33-mer - Control	*	9.69333	1.4108
* denotes a statistically significant difference at the 95,0% confidence level. SI, Stimulation Index.
