# Supplementary material for: Stimulatory Response of Celiac Disease Peripheral Blood Mononuclear Cells Induced by RNAi Wheat Lines Differing in Grain Protein Composition
Source: Nutrients. 2019 Dec 3;11(12):2933. doi: 10.3390/nu11122933 (PMC6950052; doi:10.3390/nu11122933)
Supplement: Supplementary file 1 [file nutrients-11-02933-s001.zip › Table S4. IFN-gamma Multiple Range Tests..xlsx]

## Sheet: Hoja1
Table S4. IFN-γ Mean multiple comparison
Contrast	Sig.	Difference	+/- Limits
Bw208 - D623	*	1.62333	1.56558
Bw208 - D783	*	2.3	1.56558
Bw208 - E82	*	7.45333	1.56558
Bw208 - H754		1.27333	1.56558
Bw208 - H811	*	3.53333	1.56558
Bw208 - H320	*	3.47333	1.56558
Bw208 - IL7	*	5.60333	1.56558
Bw208 - 33-mer	*	-5.87667	1.56558
Bw208 - Control	*	7.96	1.56558
D623 - D783		0.676667	1.67367
D623 - E82	*	5.83	1.67367
D623 - H754		-0.35	1.67367
D623 - H811	*	1.91	1.67367
D623 - H320	*	1.85	1.67367
D623 - IL7	*	3.98	1.67367
D623 - 33-mer	*	-7.5	1.67367
D623 - Control	*	6.33667	1.67367
D783 - E82	*	5.15333	1.67367
D783 - H754		-1.02667	1.67367
D783 - H811		1.23333	1.67367
D783 - H320		1.17333	1.67367
D783 - IL7	*	3.30333	1.67367
D783 - 33-mer	*	-8.17667	1.67367
D783 - Control	*	5.66	1.67367
E82 - H754	*	-6.18	1.67367
E82 - H811	*	-3.92	1.67367
E82 - H320	*	-3.98	1.67367
E82 - IL7	*	-1.85	1.67367
E82 - 33-mer	*	-13.33	1.67367
E82 - Control		0.506667	1.67367
H754 - H811	*	2.26	1.67367
H754 - H320	*	2.2	1.67367
H754 - IL7	*	4.33	1.67367
H754 - 33-mer	*	-7.15	1.67367
H754 - Control	*	6.68667	1.67367
H811 - H320		-0.06	1.67367
H811 - IL7	*	2.07	1.67367
H811 - 33-mer	*	-9.41	1.67367
H811 - Control	*	4.42667	1.67367
H320 - IL7	*	2.13	1.67367
H320 - 33-mer	*	-9.35	1.67367
H320 - Control	*	4.48667	1.67367
IL7 - 33-mer	*	-11.48	1.67367
IL7 - Control	*	2.35667	1.67367
33-mer - Control	*	13.8367	1.67367
* denotes a statistically significant difference at the 95,0% confidence level.
