# Supplementary material for: Stimulatory Response of Celiac Disease Peripheral Blood Mononuclear Cells Induced by RNAi Wheat Lines Differing in Grain Protein Composition
Source: Nutrients. 2019 Dec 3;11(12):2933. doi: 10.3390/nu11122933 (PMC6950052; doi:10.3390/nu11122933)
Supplement: Supplementary file 1 [file nutrients-11-02933-s001.zip › Table S5. Data Summary.xlsx]

## Sheet: Data Summary
Table S5. Summary of data from RP-HPLC, LC-MS/MS, moAb and PBMCs
		BW208	D623	D783	E82	H320	H754	H811	I17
RP-HPLC (µg/mg flour)	𝜶-gliadins	27.4933	29.5987	12.8721	5.48942	5.01791	17.6772	4.57987	9.50566
	ω-gliadins	10.8017	13.157	6.81459	6.77237	7.01131	8.31534	7.6958	10.8064
	𝛾-gliadins	26.7358	2.79845	4.62106	0.123975	2.6045	10.7305	3.18076	18.181
	Total gliadins	65.0309	45.5541	24.3078	12.3858	14.6337	36.7231	15.4564	38.493
	HMW	6.31332	6.7939	19.4381	8.8163	8.78084	15.5458	13.4244	13.3442
	LMW	12.6233	15.6029	15.641	2.46254	2.9855	4.32334	2.20136	13.0625
	Total glutenins	18.9367	22.3968	35.0791	11.2788	11.7663	19.8691	15.6257	26.4067
	Prolamins	83.9675	67.951	59.3869	23.6646	26.4001	56.5922	31.0822	64.8997
	NGP	40.9249	56.3218	69.3559	102.644	99.4205	62.9634	107.876	58.8627
MoAb	G12	29494.2	28912.8	3837.74	1359.69	3479.34	15782.6	1977.42	5222.24
LC-MS/MS (Blast Hits)	p31_43	52	63	6	2	0	18	0	0
	DQ2.2-𝜶-gliadins epitopes	86	182	12	2	0	104	0	0
	DQ2.5-𝜶-gliadins epitopes	165	313	9	0	0	349	3	0
	DQ2.5-ω-gliadins epitopes	43	18	2	0	23	24	5	13
	DQ2.5-𝛾-gliadins epitopes	875	536	103	40	842	963	307	389
	Total gliadin epitopes	1135	930	120	42	865	1354	315	402
	DQ2.5-glutenins epitopes	17	25	24	23	22	2	5	7
	𝜶-gliadins	1006	1860	126	28	0	805	7	9
	𝛾-gliadins	469	304	195	29	595	631	279	262
	ω-gliadins	259	168	23	10	168	251	72	279
	HMW	11	13	34	166	38	13	35	5
	LMW	137	327	140	79	79	66	47	72
	ATIs	24	11	40	36	39	44	32	27
	Globulins	81	75	87	96	90	85	122	93
	Serpins	47	76	164	221	188	138	180	92
	Tritins	10	8	23	24	18	15	22	14
	Triticins	8	10	25	60	27	18	28	17
	Other NGP	178	130	232	280	270	220	219	173
PBMCs	IFN-γ	12.54	11.0533	10.58	5.45	9.25	11.02	8.57	7.23667
	SI	10.06	8.21	7.73	5.94	7.05	7.4	6.94	6.2
